# Supplementary material for: Ex Vivo Fluorescence Confocal Microscopy (FCM) Ensures Representative Tissue in Prostate Cancer Biobanking: A Feasibility Study
Source: Int J Mol Sci. 2022 Oct 11;23(20):12103. doi: 10.3390/ijms232012103 (PMC9603154; doi:10.3390/ijms232012103)
Supplement: Supplementary file 1 [file ijms-23-12103-s001.zip]

Archive with 1 entries (1 files):
- ijms-1911311-supplementary.pdf
